# Supplementary material for: ToxTeller: Predicting Peptide Toxicity Using Four Different Machine Learning Approaches
Source: ACS Omega. 2024 Jul 11;9(29):32116–23. doi: 10.1021/acsomega.4c04246 (PMC11270677; doi:10.1021/acsomega.4c04246)
Supplement: Supplementary file 2 — ao4c04246_si_002.xlsx [file ao4c04246_si_002.xlsx]

## Sheet: Cover sheet
Supporting Information ToxTeller: Predicting Peptide Toxicity Using Four Different Machine Learning Approaches Jen-Hung Wang and Ting-Yi Sung* Institute of Information Science, Academia Sinica, Taipei 11529, Taiwan *Correspondence: tsung@iis.sinica.edu.tw

## Sheet: Table S1
Table S1. Original and normalized physicochemical property values of 20 amino acids
	A		C		D		E		F		G		H		I		K		L		M		N		P		Q		R		S		T		V		W		Y
	Original	Normalized	Original	Normalized	Original	Normalized	Original	Normalized	Original	Normalized	Original	Normalized	Original	Normalized	Original	Normalized	Original	Normalized	Original	Normalized	Original	Normalized	Original	Normalized	Original	Normalized	Original	Normalized	Original	Normalized	Original	Normalized	Original	Normalized	Original	Normalized	Original	Normalized	Original	Normalized
Hyd1	0.62	0.62	0.29	0.29	-0.9	-0.9	-0.74	-0.74	1.19	1.19	0.48	0.48	-0.4	-0.4	1.38	1.38	-1.5	-1.5	1.06	1.06	0.64	0.64	-0.78	-0.78	0.12	0.12	-0.85	-0.85	-2.53	-2.53	-0.18	-0.18	-0.05	-0.05	1.08	1.08	0.81	0.81	0.26	0.26
Hyd2	-0.5	-0.19	-1	-0.44	3	1.57	3	1.57	-2.5	-1.2	0	0.06	-0.5	-0.19	-1.8	-0.84	3	1.57	-1.8	-0.84	-1.3	-0.59	2	1.07	0	0.06	0.2	0.16	3	1.57	0.3	0.21	-0.4	-0.14	-1.5	-0.69	-3.4	-1.65	-2.3	-1.09
Hydro	1.8	0.77	2.5	1	-3.5	-1.01	-3.5	-1.01	2.8	1.1	-0.4	0.03	-3.2	-0.91	4.5	1.67	-3.9	-1.14	3.8	1.44	1.9	0.8	-3.5	-1.01	-1.6	-0.37	-3.5	-1.01	-4.5	-1.34	-0.8	-0.1	-0.7	-0.07	4.2	1.57	-0.9	-0.14	-1.3	-0.27
FEtmh	0.11	-0.73	-0.13	-0.91	3.49	1.85	2.68	1.23	-0.32	-1.06	0.74	-0.25	2.06	0.76	-0.6	-1.27	2.71	1.26	-0.55	-1.24	-0.1	-0.89	2.05	0.75	2.23	0.89	2.36	0.99	2.58	1.16	0.84	-0.17	0.52	-0.42	-0.31	-1.05	0.3	-0.59	0.68	-0.3
Pol2	0.05	-1.33	0.13	-0.49	0.1	-0.72	0.15	-0.25	0.29	1.17	0	-1.8	0.23	0.56	0.19	0.11	0.22	0.44	0.19	0.11	0.22	0.46	0.13	-0.43	0.13	-0.46	0.18	0.04	0.29	1.18	0.06	-1.17	0.11	-0.69	0.14	-0.37	0.41	2.39	0.3	1.25
Vol	91.5	-1.39	102.4	-1.13	135.2	-0.35	154.6	0.12	198.8	1.17	67.5	-1.97	163.2	0.32	162.6	0.31	162.5	0.3	163.4	0.33	165.9	0.39	138.3	-0.27	123.4	-0.63	156.4	0.16	196.1	1.11	102	-1.14	126	-0.57	138.4	-0.27	237.2	2.09	209.8	1.44
VSC	27.5	-1.24	44.6	-0.77	40	-0.89	62	-0.29	115.5	1.18	0	-1.99	79	0.18	93.5	0.58	100	0.75	93.5	0.58	94.1	0.59	58.7	-0.38	41.9	-0.84	80.7	0.22	105	0.89	29.3	-1.19	51.3	-0.58	71.5	-0.03	145.5	2.01	117.3	1.23
SA	1.18	-1.38	1.46	-0.77	1.59	-0.5	1.86	0.09	2.23	0.89	0.88	-2.03	2.02	0.45	1.81	-0.02	2.26	0.95	1.93	0.24	2.03	0.47	1.66	-0.35	1.47	-0.76	1.93	0.25	2.56	1.61	1.3	-1.13	1.52	-0.64	1.64	-0.38	2.66	1.83	2.37	1.19
pI	6	-0.01	5.07	-0.54	2.77	-1.84	3.22	-1.59	5.48	-0.31	5.97	-0.03	7.59	0.88	6.02	0	9.74	2.1	5.98	-0.03	5.74	-0.16	5.41	-0.35	6.3	0.16	5.65	-0.21	10.76	2.68	5.68	-0.19	5.6	-0.24	5.96	-0.04	5.89	-0.08	5.66	-0.21
Chg	0	0	0	0	-1	-2.18	-1	-2.18	0	0	0	0	0	0	0	0	1	2.18	0	0	0	0	0	0	0	0	0	0	1	2.18	0	0	0	0	0	0	0	0	0	0
NCIS	0.01	-0.44	-0.04	-1.11	-0.02	-0.91	-0.01	-0.65	0.04	0.03	0.18	2.19	-0.01	-0.71	0.02	-0.21	0.02	-0.27	0.05	0.25	0	-0.5	0.01	-0.46	0.24	3.12	0.05	0.21	0.04	0.12	0	-0.47	0	-0.49	0.06	0.33	0.04	0.04	0.03	-0.05
pKa1	2.34	0.7	1.96	-0.93	1.88	-1.28	2.19	0.06	1.83	-1.49	2.34	0.7	1.82	-1.53	2.36	0.79	2.18	0.01	2.36	0.79	2.28	0.44	2.02	-0.67	1.99	-0.8	2.17	-0.03	2.17	-0.03	2.21	0.14	2.09	-0.37	2.32	0.61	2.83	2.8	2.2	0.1
pKa2	9.69	0.78	8.18	-2.38	9.6	0.59	9.67	0.74	9.13	-0.39	9.6	0.59	9.17	-0.31	9.6	0.59	8.95	-0.77	9.6	0.59	9.21	-0.22	8.8	-1.08	10.6	2.69	9.13	-0.39	9.04	-0.58	9.15	-0.35	9.1	-0.46	9.62	0.64	9.39	0.15	9.11	-0.43
Note: Original values are used to generate the singPCP13 feature, and normalized values are used to generate the PCP13 and rPCP5 features.

## Sheet: Table S2
Table S2. Performance of LR models using 28 respective feature combinations in the 10-fold cross-validations on the training data set
Feature set	Feature type(s)	Feature(s)	Accuracy	Precision	Sensitivity	Specificity	F1-score	AUC	MCC
1	Type-1 only	AAC	0.8055	0.83	0.7768	0.8317	0.7848	0.85	0.6253
		DPC	0.8045	0.838	0.7631	0.8423	0.7797	0.8635	0.6241
		N8mer	0.7379	0.7309	0.7208	0.7536	0.7234	0.8156	0.4771
		C8mer	0.7181	0.733	0.6636	0.768	0.6903	0.7737	0.4399
		AAC+DPC	0.8072	0.8317	0.7778	0.834	0.7857	0.8615	0.6286
		AAC+N8mer	0.7934	0.79	0.7869	0.7991	0.7798	0.8659	0.5946
		AAC+C8mer	0.7977	0.8085	0.7738	0.8196	0.7797	0.8518	0.6045
		DPC+N8mer	0.7634	0.7611	0.744	0.781	0.7485	0.8403	0.5295
		DPC+C8mer	0.7537	0.7699	0.7106	0.7931	0.7314	0.8129	0.5135
		ADN	0.7977	0.7963	0.7905	0.8042	0.7844	0.8713	0.6036
		ADC	0.8023	0.8117	0.7803	0.8224	0.7846	0.8568	0.6138
		ADNC	0.805	0.8026	0.7915	0.8173	0.7924	0.87	0.6141
2	Type-2/Type-3	singPCP13	0.7968	0.8127	0.7692	0.8219	0.7762	0.8526	0.6047
		rPCP5	0.7486	0.7536	0.7222	0.7726	0.723	0.8258	0.5061
		PCP13	0.7641	0.7661	0.7455	0.781	0.7457	0.8315	0.536
		PPs	0.7689	0.7611	0.7454	0.7903	0.746	0.8227	0.5404
3	Type-1 + Type-2/Type-3	ADN+singPCP13	0.8002	0.8	0.79	0.8094	0.7864	0.8766	0.6082
		ADN+rPCP5	0.7772	0.7761	0.7616	0.7912	0.7571	0.855	0.5628
		ADN+PCP13	0.773	0.7694	0.7576	0.787	0.7542	0.8398	0.5525
		ADN+PPs	0.7934	0.7903	0.7834	0.8024	0.7774	0.8633	0.5943
		ADC+singPCP13	0.8036	0.8107	0.7803	0.8247	0.786	0.864	0.6145
		ADC+rPCP5	0.7805	0.7872	0.7571	0.8019	0.7603	0.854	0.5696
		ADC+PCP13	0.7755	0.7747	0.7561	0.7931	0.7575	0.8433	0.5567
		ADC+PPs	0.7941	0.7991	0.7728	0.8135	0.7768	0.8592	0.595
		ADNC+singPCP13	0.8055	0.8052	0.7895	0.8201	0.7909	0.8807	0.6164
		ADNC+rPCP5	0.7888	0.7837	0.7783	0.7982	0.7738	0.8585	0.5835
		ADNC+PCP13	0.7762	0.7674	0.7662	0.7852	0.7608	0.8478	0.557
		ADNC+PPs	0.7905	0.7846	0.7829	0.7973	0.7775	0.8628	0.5867
Note: ADN denotes AAC+DPC+N8mer; ADC denotes AAC+DPC+C8mer; and ADNC denotes AAC+DPC+N8mer+C8mer.

## Sheet: Table S3
Table S3. Performance of SVM models using 28 respective feature combinations in the 10-fold cross-validations on the training data set
Feature set	Feature type(s)	Feature(s)	Accuracy	Precision	Sensitivity	Specificity	F1-score	AUC	MCC
1	Type-1 only	AAC	0.8113	0.8328	0.7874	0.833	0.7919	0.8384	0.637
		DPC	0.8009	0.8451	0.7469	0.8502	0.7734	0.8558	0.6178
		N8mer	0.7701	0.7747	0.739	0.7987	0.7539	0.8363	0.5419
		C8mer	0.7658	0.7979	0.6955	0.8303	0.7357	0.8064	0.5377
		AAC+DPC	0.8094	0.8322	0.7828	0.8335	0.789	0.8499	0.6332
		AAC+N8mer	0.8254	0.8304	0.8153	0.8344	0.8137	0.8868	0.6597
		AAC+C8mer	0.8256	0.8435	0.796	0.8526	0.8057	0.8705	0.6618
		DPC+N8mer	0.7941	0.8028	0.7637	0.8219	0.778	0.8601	0.5922
		DPC+C8mer	0.7934	0.8193	0.7404	0.8419	0.7699	0.8402	0.5932
		ADN	0.8309	0.836	0.8193	0.8414	0.8188	0.8901	0.6702
		ADC	0.8309	0.8483	0.8031	0.8563	0.8119	0.8756	0.6724
		ADNC	0.8484	0.8528	0.833	0.8624	0.8364	0.9038	0.7027
2	Type-2/Type-3	singPCP13	0.8115	0.828	0.7889	0.8321	0.7918	0.86	0.6359
		rPCP5	0.8108	0.8114	0.8282	0.7945	0.7928	0.8986	0.6451
		PCP13	0.6946	0.7205	0.8423	0.5582	0.7035	0.9015	0.4616
		PPs	0.8026	0.8085	0.7995	0.8052	0.7816	0.8791	0.6209
3	Type-1 + Type-2/Type-3	ADN+singPCP13	0.844	0.8431	0.8365	0.8507	0.8318	0.9064	0.6952
		ADN+rPCP5	0.8142	0.8164	0.8333	0.7963	0.7973	0.9059	0.6532
		ADN+PCP13	0.6941	0.7224	0.8407	0.5586	0.703	0.9036	0.461
		ADN+PPs	0.8241	0.8268	0.8263	0.8219	0.8072	0.8996	0.6642
		ADC+singPCP13	0.8302	0.8396	0.8046	0.8535	0.8127	0.8932	0.6674
		ADC+rPCP5	0.8101	0.8137	0.8323	0.7893	0.794	0.9053	0.6469
		ADC+PCP13	0.6914	0.7206	0.8402	0.554	0.7002	0.9028	0.4547
		ADC+PPs	0.8154	0.8249	0.8116	0.8186	0.7936	0.894	0.6491
		ADNC+singPCP13	0.8544	0.8572	0.8421	0.8656	0.8425	0.916	0.7155
		ADNC+rPCP5	0.8135	0.8171	0.8348	0.7935	0.7966	0.9106	0.6539
		ADNC+PCP13	0.69	0.7215	0.8377	0.5535	0.6973	0.9046	0.4518
		ADNC+PPs	0.8278	0.8344	0.8288	0.8265	0.8095	0.9071	0.674
Note: ADN denotes AAC+DPC+N8mer; ADC denotes AAC+DPC+C8mer; and ADNC denotes AAC+DPC+N8mer+C8mer.

## Sheet: Table S4
Table S4. Performance of RF models using 28 respective feature combinations in the 10-fold cross-validations on the training data set
Feature set	Feature type(s)	Feature(s)	Accuracy	Precision	Sensitivity	Specificity	F1-score	AUC	MCC
1	Type-1 only	AAC	0.8125	0.8269	0.7924	0.8307	0.7936	0.8545	0.6379
		DPC	0.8237	0.8454	0.8075	0.8382	0.8031	0.8786	0.6665
		N8mer	0.7619	0.7932	0.6814	0.8359	0.7301	0.832	0.5271
		C8mer	0.7634	0.811	0.6727	0.8465	0.7253	0.807	0.5359
		AAC+DPC	0.8258	0.8438	0.8096	0.8405	0.8071	0.8779	0.668
		AAC+N8mer	0.821	0.8388	0.802	0.8382	0.8037	0.878	0.6565
		AAC+C8mer	0.8241	0.8428	0.7995	0.8465	0.8055	0.8642	0.661
		DPC+N8mer	0.827	0.8469	0.8126	0.84	0.8071	0.8955	0.6729
		DPC+C8mer	0.8191	0.834	0.8156	0.8219	0.8017	0.8801	0.6589
		ADN	0.8295	0.845	0.8167	0.841	0.8118	0.8918	0.6756
		ADC	0.8258	0.8454	0.8071	0.8428	0.8058	0.8836	0.6679
		ADNC	0.829	0.847	0.8111	0.8451	0.8096	0.8919	0.6737
2	Type-2/Type-3	singPCP13	0.7909	0.7956	0.7626	0.8168	0.7676	0.8505	0.5886
		rPCP5	0.7953	0.8376	0.7564	0.8307	0.75	0.8841	0.6142
		PCP13	0.7825	0.8169	0.7644	0.7986	0.7381	0.8764	0.5906
		PPs	0.7856	0.8247	0.7543	0.814	0.7389	0.8786	0.5938
3	Type-1 + Type-2/Type-3	ADN+singPCP13	0.8355	0.8615	0.8071	0.8614	0.8131	0.8943	0.6869
		ADN+rPCP5	0.8261	0.8503	0.8015	0.8484	0.8013	0.8931	0.6702
		ADN+PCP13	0.8278	0.852	0.807	0.8465	0.7992	0.901	0.676
		ADN+PPs	0.8268	0.85	0.8055	0.8461	0.8017	0.8918	0.6725
		ADC+singPCP13	0.8331	0.8554	0.8056	0.8582	0.8123	0.8852	0.6797
		ADC+rPCP5	0.8314	0.8537	0.8085	0.8521	0.8076	0.8871	0.6801
		ADC+PCP13	0.8236	0.8504	0.7989	0.8461	0.7937	0.9009	0.6677
		ADC+PPs	0.8278	0.8469	0.8106	0.8433	0.8064	0.8955	0.6728
		ADNC+singPCP13	0.8367	0.8572	0.8116	0.8596	0.8161	0.893	0.6875
		ADNC+rPCP5	0.8307	0.8536	0.8065	0.8526	0.8054	0.8946	0.6784
		ADNC+PCP13	0.8256	0.8519	0.8034	0.8456	0.7979	0.8974	0.6724
		ADNC+PPs	0.8283	0.8453	0.8096	0.8451	0.8075	0.8994	0.6721
Note: ADN denotes AAC+DPC+N8mer; ADC denotes AAC+DPC+C8me; and ADNC denotes AAC+DPC+N8mer+C8mer.

## Sheet: Table S5
Table S5. Performance of XGBoost models using 28 respective feature combinations in the 10-fold cross-validations on the training data set
Feature set	Feature type(s)	Feature(s)	Accuracy	Precision	Sensitivity	Specificity	F1-score	AUC	MCC
1	Type-1 only	AAC	0.8103	0.8224	0.7955	0.8238	0.7928	0.8507	0.635
		DPC	0.8198	0.856	0.7686	0.8665	0.7902	0.8743	0.6533
		N8mer	0.7934	0.819	0.7309	0.8508	0.7699	0.8514	0.5894
		C8mer	0.7752	0.8015	0.7152	0.8303	0.7472	0.8233	0.5564
		AAC+DPC	0.8295	0.846	0.8051	0.8517	0.8095	0.8852	0.6714
		AAC+N8mer	0.8266	0.8267	0.8273	0.8256	0.8127	0.8874	0.6669
		AAC+C8mer	0.8203	0.8299	0.8086	0.8307	0.8034	0.8737	0.6545
		DPC+N8mer	0.836	0.8599	0.8005	0.8684	0.8126	0.8947	0.6841
		DPC+C8mer	0.8186	0.8441	0.7788	0.8549	0.7941	0.8729	0.6491
		ADN	0.8423	0.8594	0.8162	0.8661	0.8232	0.9035	0.6965
		ADC	0.8285	0.8469	0.8015	0.8531	0.8063	0.8885	0.6703
		ADNC	0.8404	0.8553	0.8172	0.8614	0.821	0.9054	0.6927
2	Type-2/Type-3	singPCP13	0.7893	0.7941	0.7601	0.8159	0.766	0.8499	0.5851
		rPCP5	0.7968	0.8147	0.7832	0.8089	0.7628	0.8824	0.6139
		PCP13	0.7859	0.7989	0.7786	0.7922	0.7488	0.8752	0.5915
		PPs	0.7892	0.8062	0.7761	0.801	0.7529	0.8832	0.5988
3	Type-1 + Type-2/Type-3	ADN+singPCP13	0.8462	0.8606	0.8253	0.8651	0.8282	0.9097	0.7046
		ADN+rPCP5	0.8428	0.8604	0.8192	0.8642	0.8213	0.9114	0.6994
		ADN+PCP13	0.8297	0.8466	0.8096	0.8479	0.8042	0.9042	0.6756
		ADN+PPs	0.8382	0.854	0.8156	0.8586	0.8142	0.9054	0.6906
		ADC+singPCP13	0.8333	0.8537	0.804	0.86	0.8114	0.8933	0.6799
		ADC+rPCP5	0.8304	0.8451	0.8131	0.8461	0.8067	0.9047	0.6767
		ADC+PCP13	0.8358	0.8561	0.8121	0.8572	0.8105	0.9015	0.6879
		ADC+PPs	0.8365	0.8567	0.8121	0.8586	0.8092	0.9036	0.6891
		ADNC+singPCP13	0.8493	0.863	0.8283	0.8684	0.8316	0.9122	0.7103
		ADNC+rPCP5	0.8394	0.8578	0.8141	0.8624	0.8158	0.9077	0.6927
		ADNC+PCP13	0.8329	0.8511	0.8106	0.8531	0.8082	0.9088	0.6814
		ADNC+PPs	0.836	0.8558	0.8116	0.8582	0.8095	0.9059	0.6878
Note: ADN denotes AAC+DPC+N8mer; ADC denotes AAC+DPC+C8mer; and ADNC denotes AAC+DPC+N8mer+C8mer.

## Sheet: Table S6
Table S6. False-negative predictions of toxic peptides by at least one of ToxTeller's four models and prediction results of these peptides by ToxIBTL and ToxinPred
	Sequence	TrueLabel	Pred_LR	Pred_SVM	Pred_RF	Pred_XGBoost	Pred_ToxIBTL	Pred_ToxinPred
Common FNs	ADSRKPDDRYDMSGNDALGDVKLATYEDNPWETFK	1	0	0	0	0	1	1
	RDFTHTIIDNSDLFSESRNTRLG	1	0	0	0	0	1	1
	GIGAVLKVLTTGLPALISWIKRKRQQ	1	0	0	0	0	1	0
	LLRRKSHDHAQNHDGDKCLRGASLGYYQSFLNQYKPQCILNKP	1	0	0	0	0	1	0
	AEIDFSGIPEDIIKQIKETNAKPPA	1	0	0	0	0	1	0
	GFFGKMKEYFKKFGASFKRRFANLKKRL	1	0	0	0	0	1	0
	KVPAYCKLPPDSGPCKGHFPAFYYDPVSSYCQKFI	1	0	0	0	0	1	0
	MSLILIFFAFTVLKSSKWICANRSVCPI	1	0	0	0	0	1	0
	MKTIELITIFAMITTLMVTVVAGDPIDPKVLESLVGK	1	0	0	0	0	0	0
	ANIVFDVESATTGTYSTFLTSF	1	0	0	0	0	0	0
	WFRSFKSYYGHHGSVYRPNEPNFRSFAS	1	0	0	0	0	0	0
	VTSITLNLANPTAGQYSSFVDKIRNNVRDP	1	0	0	0	0	0	0
	EITVEPVRHPKKDPSEAE	1	0	0	0	0	0	0
	AQNVIAPNTLSNSIRMLGSQSPLIQAYG	1	0	0	0	0	0	0
	LRNVEQQCRADALVERAQELIHGQQ	1	0	0	0	0	0	0
FNs by three models	GIGAILKVLSTGLPALISWIKRKRQE	1	0	1	0	0	1	1
	MFDTNATRLPIWGIGCNPWTAEHVDQTLASGNDIC	1	0	1	0	0	1	0
	MSKLLVLLMTTALATLAQAISFDCSDKPPECQNDPGCCFDIGITTF	1	0	0	1	0	1	0
	LKCKNKVVPFLKCKNKVVPFLCYKMTLKKVTPKIKRG	1	0	0	0	1	1	0
	GKLSGISKVLRAIAKFFKGVGKARKQFKEASDLDKNQ	1	0	0	0	1	1	0
	RIRKPIFAFPRF	1	0	1	0	0	0	0
	IFLGCRFGFIGIASLYMSTSCFETLMKI	1	0	0	0	1	0	0
FNs by two models	KIKWFKTMKSIAKFIAKEQMKKHLGGE	1	1	1	0	0	1	1
	DDLHPFNENNMYYGCKGLSNSNKFED	1	1	1	0	0	1	1
	SETDSRKEGRMGQKNAVIRQWCENDCNYAPK	1	1	0	0	1	1	1
	ADVPGNYPLDSYGNCYPCTILGDNQYCI	1	0	0	1	1	1	1
	NPASCCSCADVDPGRASRKTPKGEDQVFIKEKDRC	1	0	0	1	1	1	1
	MTLASSRDFAKKTPKRLAKLRDCCPRSILCCEFS	1	0	0	1	1	1	1
	GEELEERSHHSKFNGDSDNSPFQSEDGLETSWTS	1	1	1	0	0	0	0
FNs by one model	SSCGDPCAQHASCTVTCTYCTGTLLQCI	1	1	1	1	0	1	1
	EDNLVLSCAEFPCPEGYICDTASQKCRPGTD	1	1	0	1	1	1	1
	PLFDKRQRCCNGRRGCSSRWCRDHSRCCGRR	1	1	0	1	1	1	1
	DAADVKPVARTNEGPGRDPAPCCQHPIETCC	1	0	1	1	1	1	1
	LWRNEDQEVACTTKCSCSDNEIFSKVDHELTTSETKRVPCCC	1	0	1	1	1	1	1
	ASDVTLNSFAEDVTVGECCDCVDLTTVY	1	0	1	1	1	1	1
	GGCLPHNRFCNALSGPRCCSGLKCKELSIWDSRCL	1	0	1	1	1	1	1
	NFLEMLKENCKLLWKRQKQKFRIPMPESLCQILKKKKQ	1	1	1	0	1	1	0
	NSDTPWNRCGSQITDSYRELCPH	1	1	1	0	1	1	0
	GCSARNQRCPPNAAWVWCAVVSIHPDVFDI	1	0	1	1	1	0	1
	CIDGGEICDIFFFKLLQWVVHYSCLRMKLP	1	1	1	0	1	0	0
	GIRCPKSWKCKAFKQRVLKRLLAMLRQHAF	1	1	1	0	1	0	0
Note: The label 1 stands for toxic, and 0 for nontoxic.

## Sheet: Table S7
Table S7. Common false-negative predictions by the four top-sensitivity models and their predictions by ToxIBTL and ToxinPred
Sequence	TrueLabel	Pred_LR	Pred_SVM	Pred_RF	Pred_XGBoost	Pred_ToxIBTL	Pred_ToxinPred
DDLHPFNENNMYYGCKGLSNSNKFED	1	0	0	0	0	1	1
RDFTHTIIDNSDLFSESRNTRLG	1	0	0	0	0	1	1
AEIDFSGIPEDIIKQIKETNAKPPA	1	0	0	0	0	1	0
MSLILIFFAFTVLKSSKWICANRSVCPI	1	0	0	0	0	1	0
MKTIELITIFAMITTLMVTVVAGDPIDPKVLESLVGK	1	0	0	0	0	0	0
RIRKPIFAFPRF	1	0	0	0	0	0	0
ANIVFDVESATTGTYSTFLTSF	1	0	0	0	0	0	0
WFRSFKSYYGHHGSVYRPNEPNFRSFAS	1	0	0	0	0	0	0
VTSITLNLANPTAGQYSSFVDKIRNNVRDP	1	0	0	0	0	0	0
EITVEPVRHPKKDPSEAE	1	0	0	0	0	0	0
AQNVIAPNTLSNSIRMLGSQSPLIQAYG	1	0	0	0	0	0	0
LRNVEQQCRADALVERAQELIHGQQ	1	0	0	0	0	0	0
Note: The label 1 stands for toxic, and 0 for nontoxic. The 10 peptides with shaded background are also the common FNs of ToxTeller's four models shown in Table S6.
